# Supplementary material for: Clinical Characteristics and Outcomes of SMARCA4-Mutated or Deficient Malignancies: A Systematic Review of Case Reports and Series
Source: Cancers (Basel). 2025 Aug 16;17(16):2675. doi: 10.3390/cancers17162675 (PMC12384961; doi:10.3390/cancers17162675)
Supplement: Supplementary file 1 [file cancers-17-02675-s001.zip]

Archive with 1 entries (1 files):
- cancers-3795258-supplementary.pdf
